# Supplementary material for: Involvement of KCa3.1 channel activity in immediate perioperative cognitive and neuroinflammatory outcomes
Source: BMC Anesthesiol. 2023 Mar 16;23:80. doi: 10.1186/s12871-023-02030-2 (PMC10018926; doi:10.1186/s12871-023-02030-2)
Supplement: Supplementary file 2 — Supplementary Material 2 [file 12871_2023_2030_MOESM2_ESM.xlsx]

## Sheet: Feuil1
Involvement of KCa3.1 channel activity in immediate perioperative cognitive and neuroinflammatory outcomes: supplemental table S1 -raw data
		Mice ID	plasma IL-6 (pg/ml)	alternations	% Iba1	plasma HMGB1 (pg/ml)
	Surgery Mig	S190	33.3069	30	10.6928
	Surgery Mig	S191	91.2852	30	10.2394
	Surgery Mig	S192	230.202	1	7.0114
	Surgery Mig	S193	68.1083	20	8.6312	66.4737
	Surgery Mig	S194	128.072	34	8.2028	215.132
	Surgery Tram	S195	58.4693	37	11.416	266.316
	Surgery Tram	S197	96.4838	28	10.156	83.6842
	Surgery Tram	S198	88.2888	29	8.7494	172.789
	Surgery Tram	S199	74.5704		7.5426	508.316
	Surgery Mig	S200	149.047	27	9.4946	348.842
	Surgery Mig	S201	66.8809	35	12.2304	141.737
	Surgery Mig	S202	74.5704	39	8.9424	243.316
	Surgery Mig	S203	91.1408	28		182
	Surgery Mig	S204	104.968	35	8.7744	322.632
	Surgery Tram	S205	120.852	34	14.3584	58.6842
	Surgery Tram	S206	97.5307	33	10.4154	158.684
	Surgery Tram	S207	98.3249	21	11.105	58.1579
	Surgery Tram	S208	99.4079	26	12.1498	87.1053
	Surgery Tram	S209	73.9206	37	16.6822	20.2632
	Anesth + M	S170	7.1118	61	7.7466	0
	Anesth + M	S171	15.559	46	5.654	0
	Anesth + M	S172	29.0062	39	6.4244	45.5263
	Anesth + M	S173	14.441	37	8.3086	19.8684
	Anesth + M	S174	10.7453	35	8.135	0
	Anesth + M	S175	12.2981	28	5.2568	30.7895
	Anesth + M	S176	50.9317	46	4.4854	128.816
	Anesth + M	S177	8.13665	36	5.1856	0.789474
	Anesth + M	S178	37.6398	38	8.7472	11.7105
	Anesth + M	S179	41.3043	30	6.9504	0
	Anesth + T	S180	12.0807	24	8.1498	73.1579
	Anesth + T	S181	31.8944	30	12.7454	268.289
	Anesth + T	S182	43.2919	35	8.8654	181.579
	Anesth + T	S183	78.9441	32	12.5956	180
	Anesth + T	S184	27.6398	25	5.4908	151.184
	Anesth + T	S185	79.5963	24	8.3472	20.2632
	Anesth + T	S186	122.081	27	9.8576	0
	Anesth + T	S187	103.602	30	9.381	75.5263
	Anesth + T	S188	42.3602	28	6.6622	21.9737
	Anesth + T	C189		31	8.6198	26.9737
	KO Anesth	C250	0.121519	30	6.4336	57.5263
	KO Anesth	C251	0.0202532	31	8.6738	21.7368
	KO Anesth	C252	0.703797	32	16.0094	291.737
	KO Anesth	C253	0.450633	40	8.4484	70.9474
	KO Anesth	C254	0	37	9.5242	113.842
	KO Anesth	C255	6.34937	46	11.9432	315.947
	KO Anesth	C256	0	26	10.201	32.7895
	KO Anesth	C257	9.41266	29	7.8648	13.3158
	KO Surgery	C258	90.5013	14	14.2322	247.526
	KO Surgery	C259	136.628	41	5.4628	390.421
	KO Surgery	C260	160.147	35	8.102	267.263
	KO Surgery	C261	100.501	32	8.8908	170.421
	KO Surgery	C262	103.944	25	8.3638	718.842
	KO Surgery	C263	104.78	42		193.947
	KO Surgery	C264	109.868	28	14.3332	151.579
	KO Surgery	C265	77.7165	26	10.0686	180.789
